# Supplementary material for: Analysis of shared research data in Spanish scientific papers about COVID‐19: A first approach
Source: J Assoc Inf Sci Technol. 2022 Oct 20:10.1002/asi.24716. Online ahead of print. doi: 10.1002/asi.24716 (PMC9874500; doi:10.1002/asi.24716)
Supplement: Supplementary file 1 — Appendix S1. Supporting Information. [file ASI-9999-0-s001.xlsx]

## Sheet: Repository
Nº	ID	DOI	YES/NO	Availability	Accessibility	Format	License	Linkage: YES/NOT	Financing	Editorial policy	Content	Statistics
1	1	10.1056/NEJMoa2007764	YES	Clinical Trials	http://clinicaltrials.gov/show/NCT04280705	pdf, plain text, tab-separate values, comma-separated values, xml	Public Domain	YES	NO	Massachussetts Medical Society	Clinical trials	No information
2	71	10.1016/j.hjc.2020.03.002	YES	Clinical Trials	http://clinicaltrials.gov/show/NCT04326790	pdf, plain text, tab-separate values, comma-separated values, xml	Public Domain	YES	Alfonso Martin Escudero Foundation (Madrid, Spain)	Hellenic Cardiological Society	Clinical trials	No information
3	210	10.1007/s40620-020-00790-5	YES	Clinical Trials	http://clinicaltrials.gov/show/NCT04334291	pdf, plain text, tab-separate values, comma-separated values, xml	Public Domain	YES	Interhospital Foundation for Cardiovascular Research (FIC)	Springer Nature	Clinical trials	No information
4	239	10.1016/j.jacc.2020.09.546	YES	Clinical Trials	http://clinicaltrials.gov/show/NCT04412655	pdf, plain text, tab-separate values, comma-separated values, xml	Public Domain	YES	NO	Elsevier Inc.	Clinical trials	No information
5	624	10.7189/jogh.10.020507	YES	Clinical Trials	http://clinicaltrials.gov/show/NCT04344197	pdf, plain text, tab-separate values, comma-separated values, xml	Public Domain	YES	NO	University of Edinburgh	Clinical trials	No information
6	792	10.3389/fendo.2020.599255	YES	Clinical Trials	http://clinicaltrials.gov/show/NCT04334291	pdf, plain text, tab-separate values, comma-separated values, xml	Public Domain	YES	NO	Frontiers Media S.A.	Clinical trials	No information
7	827	10.2196/23117	YES	Clinical Trials	http://clinicaltrials.gov/show/NCT04468893	pdf, plain text, tab-separate values, comma-separated values, xml	Public Domain	YES	NO	JMIR Publications Inc.	Clinical trials	No information
8	1084	10.1186/s12885-020-07558-x	YES	Clinical Trials	http://clinicaltrials.gov/show/NCT03762044	pdf, plain text, tab-separate values, comma-separated values, xml	Public Domain	YES	Government of Aragon	BioMed Central Ltd	Clinical trials	No information
9	1276	10.1097/MD.0000000000022958	YES	Clinical Trials	http://clinicaltrials.gov/show/NCT04428099	pdf, plain text, tab-separate values, comma-separated values, xml	Public Domain	YES	NO	NLM (Medline)	Clinical trials	No information
10	352	10.3389/fimmu.2020.586984	YES	Figshare	https://figshare.com/articles/dataset/13101785	xls	CC BY 4.0	YES	NO	Frontiers Media S.A.	Human pathogens	Altmetrics
			YES		https://figshare.com/articles/dataset/13101788			YES
11	501	10.1371/journal.pntd.0008065	YES	Figshare	https://figshare.com/articles/dataset/11857083	docx	CC BY 4.0	YES	Department of Health of Catalonia	Public Library of Science	Clinical data	Altmetrics
12	1024	10.1080/17512433.2020.1810562	YES	Figshare	https://doi.org/10.6084/m9.figshare.12912260.v1	docx	CC BY 4.0	YES	Autonomous University of Madrid	Taylor and Francis Ltd.	Clinical trials	Altmetrics
13	1043	10.3389/fphar.2020.570721	YES	Figshare	https://figshare.com/articles/dataset/12961556	docx	CC BY 4.0	YES	NO	BioMed Central Ltd	Clinical trials	Altmetrics
14	1108	10.3389/fmicb.2020.593846	YES	Figshare	https://figshare.com/articles/13277966	pdf	CC BY 4.0	YES	Regional Government of Extremadura, Ministry of Education, Culture and Sport, Madrid Science Park Foundation.	Frontiers Media S.A.	Sample data	Altmetrics
15	1270	10.3389/fpubh.2020.550602	YES	Figshare	https://figshare.com/articles/dataset/13272587	pdf	CC BY 4.0	YES	NO	Ediciones Doyma, S.L.	Sample data	Altmetrics
16	280	10.3389/fneur.2020.00781	YES	Figshare	https://figshare.com/articles/dataset/12618533	docx	CC BY 4.0	YES	NO	Elsevier Espana S.L.	Clinical data	Altmetrics
17	1125	10.3389/fimmu.2020.603507	YES	Gene Expression Omnibus	https://www.ncbi.nlm.nih.gov/geo/query/acc.cgi?acc=GSE155719	soft, MINiML, txt, tar	Public Domain	YES	NO	Frontiers Media S.A.	RNA sequence	No information
			YES		https://www.ncbi.nlm.nih.gov/geo/query/acc.cgi?acc=GSE156921			YES	NO
18	1032	10.3389/fmed.2020.563455	YES	Github	https://github.com/juanfernandezgracia/Balearic-epi	zip	No information	NO	Ministry of Education, Culture and Sport, Ministry of Science and Innovation.	Frontiers Media S.A.	Sample data	Views, star
19	149	10.1016/S2665-9913(20)30276-9	YES	Github	https://github.com/ohdsi-studies/Covid19EstimationHydroxychloroquine	zip	Apache License 2.0	NO	Alfonso Martin Escudero Foundation (Madrid, Spain)	Lancet Publishing Group	Clinical data	Views, star
20	882	10.1186/s12874-020-01121-9	YES	Github	https://github.com/cristiantb/covid19world.git	zip	GPL-3.0 License	NO	Bellvitge Biomedical Research Institute (IDIBELL)	BioMed Central Ltd	Source code	Views, star
21	467	10.1016/j.resuscitation.2020.09.037	YES	International Clinical Trials Registry Platform (ICTRP)	https://doi.org/10.1186/ISRCTN10437835	No information	No information	NO	Spanish Resuscitation Council	Springer Nature	Clinical data	Views, star
22	47	10.1016/S2352-3018(20)30164-8	YES	Mendeley Data	https://doi.org/10.17632/3xzm276pvk.1	xlsx	CC BY 4.0	YES	NO	Elsevier Ltd	Clinical data	PLUMX
23	515	10.3389/fpsyt.2020.581426	YES	Open Science Framework	https://osf.io/3vupe/	zip y doc	Public Domain	YES	NO	Frontiers Media S.A.	Sample data	Views, downloads, cite
24	1246	10.1016/j.nefroe.2020.06.014	YES	UMIN Clinical Trials Registry (UMIN-CTR)	https://upload.umin.ac.jp/cgi-open-bin/ctr_e/ctr_view.cgi?recptno=R000030333	docx	CC BY 4.0	YES	NO	Elsevier Espana S.L.	Clinical trials	No information
25	286	10.1186/s12916-020-01619-5	YES	Zenodo	https://doi.org/10.5281/zenodo.3701751	txt	Creative Commons Attribution 4.0 International	YES	Government of Aragon, Ministry of Economic Affairs and Digital Transformation.	BioMed Central Ltd.	Sample data	Views, downloads, data volume, unique views y unique downloads
26	511	10.3389/fimmu.2020.605170	YES	Zenodo	https://doi.org/10.5281/zenodo.3886395	tsv, csv	Creative Commons Attribution 4.0 International	YES	NO	Frontiers Media S.A.	Gene sequence	Views, downloads, data volume, unique views y unique downloads
27	1239	10.3390/v12101161	YES	Zenodo	https://doi.org/10.5281/zenodo.3990533	tif	Creative Commons Attribution 4.0 International	YES	Ministry of Science and Innovation	MDPI AG	Gene structure	Views, downloads, data volume, unique views y unique downloads
28	916	10.3390/v12121432	YES	Zenodo	https://doi.org/10.5281/zenodo.4161275	Closed access	No information	NO	Generalitat de Catalunya, Ministry of Science and Innovation, Ministry of Economy and Finance	MDPI AG	Clinical data	Views, downloads, data volume, unique views y unique downloads

## Sheet: Supplementary Data
Nº	ID	DOI	Notes	Availability	Format	License	Financing	Editorial policy	Content
14	199	10.1182/blood.2020008150	Supplementary Data	https://doi.org/10.1182/blood.2020008150	pdf	Copyright © 2020 American Society of Hematology. Published by Elsevier Inc. All rights reserved.	NO	American Society of Hematology	Sample data
24	564	10.1136/thoraxjnl-2020-215577	Supplementary Data	https://doi.org/10.1136/thoraxjnl-2020-215577	pdf	Copyright © Author(s) (or their employer(s)) 2020. No commercial re-use. See rights and permissions. Published by BMJ.	NO	BMJ Publishing Group	Sample data
2	104	10.1016/j.jocn.2020.05.016	Supplementary Data	https://doi.org/10.1016/j.jocn.2020.05.016	mp4	© 2020 Elsevier Ltd. All rights reserved.	NO	Churchill Livingstone	Sample data
3	139	10.1016/j.ijid.2020.06.027	Supplementary Data	https://doi.org/10.1016/j.ijid.2020.06.027	xls	CC BY-NC-ND 4.0	NO	Elsevier B.V.	Sample data
7	69	10.1016/j.cmi.2020.07.024	Supplementary Data	https://doi.org/10.1016/j.cmi.2020.07.024	pdf	© 2020 European Society of Clinical Microbiology and Infectious Diseases. Published by Elsevier Ltd. All rights reserved.	Ministry of Science, Innovation and Universities, Spanish Network for Research in Infectious Diseases, Carlos III Health Institute.	Elsevier B.V.	Sample data
10	81	10.1016/j.kint.2020.09.006	Supplementary Data	https://doi.org/10.1016/j.kint.2020.09.006	pdf	Copyright © 2020 International Society of Nephrology. Published by Elsevier Inc.	Spanish National Registry of Renal Replacement Therapy, Spanish Society of Nephrology, National Cancer Centre.	Elsevier B.V.	Sample data
16	264	10.1016/j.ijid.2020.05.099	Supplementary Data	https://doi.org/10.1016/j.ijid.2020.05.099	docx	Copyright © 2020 The Author(s)	CajaCanarias Foundation, Carlos III Health Institute, Ministry of Science, Technology and Telecommunications, European Regional Development Fund, Cabildo of Tenerife.	Elsevier B.V.	Sample data
20	335	10.1016/j.jcv.2020.104473	Supplementary Data	https://doi.org/10.1016/j.jcv.2020.104473	docx	© 2020 Elsevier B.V. All rights reserved.	NO	Elsevier B.V.	Sample data
22	429	10.1016/j.ijid.2020.08.065	Supplementary Data	https://doi.org/10.1016/j.ijid.2020.08.065	docx	Copyright © 2020 The Author(s)	NO	Elsevier B.V.	Sample data
23	485	10.1016/j.schres.2020.07.018	Supplementary Data	https://doi.org/10.1016/j.schres.2020.07.018	pdf	© 2020 Elsevier B.V. All rights reserved.	Government of the Principality of Asturias, University of Oviedo, Centre for Biomedical Research Network on Mental Health.	Elsevier B.V.	Sample data
26	786	10.1016/j.puhe.2020.09.014	Supplementary Data	https://doi.org/10.1016/j.puhe.2020.09.014	docx	© 2020 The Royal Society for Public Health. Published by Elsevier Ltd. All rights reserved.	NO	Elsevier B.V.	Sample data
5	51	10.1016/j.ijrobp.2020.04.016	Supplementary Data	https://doi.org/10.1016/j.ijrobp.2020.04.016	xls	Copyright © 2020 The Authors	NO	Elsevier Inc.	Sample data
9	80	10.1016/j.jacc.2020.08.069	Supplementary Data	https://doi.org/10.1016/j.jacc.2020.08.069	docx	Copyright © 2020 by the American College of Cardiology Foundation. Published by Elsevier.	NO	Elsevier Inc.	Sample data
15	213	10.1016/j.jacc.2020.09.549	Supplementary Data	https://doi.org/10.1016/j.jacc.2020.09.549	docx	Copyright © 2020 by the American College of Cardiology Foundation. Published by Elsevier.	NO	Elsevier Inc.	Sample data
21	405	10.1016/j.fertnstert.2020.06.026	Supplementary Data	https://doi.org/10.1016/j.fertnstert.2020.06.026	docx	Copyright ©2020 American Society for Reproductive Medicine, Published by Elsevier Inc.	IVI-RMA IVI Foundation, Valencia, Spain, Regional Ministry of Education, Research, Culture and Sport, Generalitat de Valencia, Spain, Ministry of Science, Innovation and Universities, Government of Spain.	Elsevier Inc.	Sample data
25	599	10.1016/j.jamda.2020.10.002	Supplementary Data	https://doi.org/10.1016/j.jamda.2020.10.002	not exportable	© 2020 AMDA - The Society for Post-Acute and Long-Term Care Medicine.	Centre for Biomedical Research Network on Frailty and Healthy Ageing, Carlos III Health Institute.	Elsevier Inc.	Sample data
27	895	10.1016/j.ajem.2020.08.101	Supplementary Data	https://doi.org/10.1016/j.ajem.2020.08.101	mp4	© 2020 Elsevier Inc. All rights reserved.	NO	Elsevier Inc.	Sample video
17	268	10.1016/j.parkreldis.2020.08.012	Supplementary Data	https://doi.org/10.1016/j.parkreldis.2020.08.012	docx	Copyright © 2020 Elsevier Ltd. All rights reserved.	NO	Elsevier Ltd	Sample data
18	272	10.1016/j.jaut.2020.102523	Supplementary Data	https://doi.org/10.1016/j.jaut.2020.102523	docx	Published by Elsevier Ltd.	NO	Elsevier Ltd	Sample data
1	92	10.1038/s41375-020-0959-x	Supplementary Data	https://doi.org/10.1038/s41375-020-0959-x	docx	Copyright © 2020, The Author(s), under exclusive licence to Springer Nature Limited	Plan Andaluz de Investigación, Desarrollo e Innovación (PAIDI)	Frontiers Media S.A	Sample data
6	60	10.1016/S2213-2600(20)30418-5	Supplementary Data	https://doi.org/10.1016/S2213-2600(20)30418-5	pdf	© 2020 Elsevier Ltd. All rights reserved.	NO	Lancet Publishing Group	Sample data
12	1022	10.3390/vaccines8030397	Supplementary Data	https://doi.org/10.3390/vaccines8030397	pdf	Attribution 4.0 International (CC BY 4.0)	Carlos III Health Institute	MDPI AG	Sample data
13	189	10.1016/j.annemergmed.2020.05.018	Supplementary Data	https://doi.org/10.1016/j.annemergmed.2020.05.018	docx	© 2020 by the American College of Emergency Physicians.	NO	Mosby Inc.	Sample data
11	1016	10.1093/ofid/ofaa235	Supplementary Data	https://doi.org/10.1093/ofid/ofaa235	jpg, doc	Copyright © 2020, Oxford University Press	NO	Oxford University Press	Sample data
19	298	10.1093/ndt/gfaa189	Supplementary Data	https://doi.org/10.1093/ndt/gfaa189	docx	Copyright © 2020, Oxford University Press	Public Research Network REDinREN RETIC ISCIII 16/009/009. Research Institute 'Segovia de Arana' of Puerta de Hierro Majadahonda.	Oxford University Press	Sample data
4	48	10.1007/s00134-020-06048-9	Supplementary Data	https://doi.org/10.1007/s00134-020-06048-9	png, jpg, docx, mov	Copyright © Springer-Verlag GmbH Germany, part of Springer Nature 2020	NO	Springer Nature	Sample data
8	77	10.1016/j.semarthrit.2020.05.001	Supplementary Data	https://doi.org/10.1016/j.semarthrit.2020.05.001	docx	© 2020 Elsevier Inc. All rights reserved.	Carlos III Health Institute, Ministry of Economy and Competitiveness (Spain)	W.B. Saunders	Sample data
67	558	10.1007/s40292-020-00409-7	Supplementary Materials	https://doi.org/10.1007/s40292-020-00409-7	docx	Copyright © 2020, Italian Society of Hypertension	NO	Springer Nature	Sample data
56	153	10.1126/scitranslmed.abe2555	Supplementary Materials	https://doi.org/10.1126/scitranslmed.abe2555	xls	Creative Commons Attribution 4.0 International (CC BY 4.0),	NO	American Association for the Advancement of Science	Sample data
40	8	10.1001/jama.2020.17023	Supplementary Materials	https://doi.org/10.1001/jama.2020.17023	pdf	© 2020 American Medical Association. All rights reserved.	NO	American Medical Association	Sample data
60	155	10.1001/jamadermatol.2020.2340	Supplementary Materials	https://doi.org/10.1001/jamadermatol.2020.2340	ppt	CC-BY license	University and Polytechnic Hospital La Fe.	American Medical Association	Anonymized patient data
58	216	10.1101/GR.266221.120	Supplementary Materials	https://doi.org/10.1101/gr.266221.120	xls	http://creativecommons.org/licenses/by-nc/4.0/	Carlos III Health Institute, Murcian Health Service, Galician Health Service.	Cold Spring Harbor Laboratory Press	Vaccine sequence
28	649	10.1016/j.gastrohep.2020.05.004	Supplementary Materials	https://doi.org/10.1016/j.gastrohep.2020.05.004	xls	Copyright © 2020 Elsevier España, S.L.U. All rights reserved.	NO	Ediciones Doyma, S.L.	Sample video
30	761	10.1016/j.medcli.2020.07.001	Supplementary Materials	https://doi.org/10.1016/j.medcli.2020.07.001	docx	Copyright © 2020 Elsevier España, S.L.U. All rights reserved.	NO	Ediciones Doyma, S.L.	Anonymized patient data
32	771	10.1016/j.medcli.2020.07.004	Supplementary Materials	https://doi.org/10.1016/j.medcli.2020.07.004	pdf	Copyright © 2020 Elsevier España, S.L.U. All rights reserved.	NO	Ediciones Doyma, S.L.	Anonymized patient data
48	1075	10.1016/j.semerg.2020.06.016	Supplementary Materials	https://doi.org/10.1016/j.semerg.2020.06.016	pdf	Copyright © 2020 Sociedad Española de Médicos de Atención Primaria (SEMERGEN). Published by Elsevier España, S.L.U. All rights reserved.	NO	Ediciones Doyma, S.L.	Review datasets
50	1121	10.1016/j.semerg.2020.06.006	Supplementary Materials	https://doi.org/10.1016/j.semerg.2020.06.006	flv	© 2020 Sociedad Española de Médicos de Atención Primaria (SEMERGEN). Published by Elsevier España, S.L.U. All rights reserved.	NO	Ediciones Doyma, S.L.	Ultrasound videos
51	1178	10.1016/j.medin.2020.06.002	Supplementary Materials	https://doi.org/10.1016/j.medin.2020.06.002	flv	Copyright © 2020 Elsevier España, S.L.U. y SEMICYUC. All rights reserved.	NO	Ediciones Doyma, S.L.	Ultrasound videos
31	763	10.1016/j.ijid.2020.04.017	Supplementary Materials	https://doi.org/10.1016/j.ijid.2020.04.017	docx	© 2020 The Authors. Published by Elsevier Ltd on behalf of International Society for Infectious Diseases.	Generalitat de Catalunya, Ministry of Science and Innovation, Spanish Agency for International Development Cooperation.	Elsevier B.V.	Anonymized patient data
47	424	10.1016/j.cmi.2020.09.008	Supplementary Materials	https://doi.org/10.1016/j.cmi.2020.09.008	docx	© 2020 European Society of Clinical Microbiology and Infectious Diseases. Published by Elsevier Ltd. All rights reserved.	NO	Elsevier B.V.	Anonymized patient data
63	131	10.1016/j.psychres.2020.113339	Supplementary Materials	https://doi.org/10.1016/j.psychres.2020.113339	docx	Copyright © 2020 Elsevier Inc. All rights reserved.	NO	Elsevier B.V.	Sample data
64	466	10.1016/j.recesp.2020.05.004	Supplementary Materials	10.1016/j.recesp.2020.05.004	flv	Copyright © 2020. Sociedad Española de Cardiología	NO	Elsevier B.V.	Sample data
44	225	10.1016/j.redar.2020.07.003	Supplementary Materials	https://doi.org/10.1016/j.redar.2020.07.003	docx	Copyright © 2020 Published by Elsevier España, S.L.U. on behalf of Sociedad Española de Anestesiología, Reanimación y Terapéutica del Dolor.	NOT	Elsevier Doyma	Anonymized patient data
49	1097	10.1016/j.redar.2020.07.011	Supplementary Materials	https://doi.org/10.1016/j.redar.2020.07.011	pdf, zip	© 2020 Sociedad Española de Anestesiología, Reanimación y Terapéutica del Dolor. Published by Elsevier España, S.L.U. All rights reserved.	NO	Elsevier Doyma	3D image
54	1344	10.1016/j.rccl.2020.05.004	Supplementary Materials	https://doi.org/10.1016/j.rccl.2020.05.004	flv	Copyright © 2020 Sociedad Española de Cardiología. Published by Elsevier España, S.L.U. All rights reserved.	NO	Elsevier Espana S.L.	Ultrasound videos
41	21	10.1016/j.chest.2020.05.559	Supplementary Materials	https://doi.org/10.1016/j.chest.2020.05.559	pdf	Published by Elsevier Inc. under license from the American College of Chest Physicians.	NO	Elsevier Inc.	Review datasets
42	38	10.1016/j.jacc.2020.08.041	Supplementary Materials	https://doi.org/10.1016/j.jacc.2020.08.041	docx	Copyright © 2020 Published by Elsevier on behalf of the American College of Cardiology Foundatio	NO	Elsevier Inc.	Anonymized patient data
66	505	10.1016/j.radonc.2020.04.019	Supplementary Materials	https://doi.org/10.1016/j.radonc.2020.04.019	docx	Copyright © 2020 The Authors	NO	Elsevier Ireland Ltd	Survey data
46	279	10.2196/20334	Supplementary Materials	https://doi.org/10.2196/20334	docx	https://creativecommons.org/licenses/by/4.0/	Gregorio Marañón General University Hospital.	JMIR Publications Inc.	Application source code
65	496	10.2196/21319	Supplementary Materials	https://doi.org/10.2196/21319	doc, txt	https://creativecommons.org/licenses/by/4.0/	Valencian Government of Spain, Spanish National Research Council.	JMIR Publications Inc.	Sample data
38	6	10.1016/S0140-6736(20)31483-5	Supplementary Materials	https://doi.org/10.1016/S0140-6736(20)31483-5	pdf	© 2020 Elsevier Ltd. All rights reserved.	Spanish Ministry of Health, Carlos III Health Institute, National Health System.	Lancet Publishing Group	Sample data
43	138	10.1016/j.eclinm.2020.100454	Supplementary Materials	https://doi.org/10.1016/j.eclinm.2020.100454	ppt	https://creativecommons.org/licenses/by-nc-nd/4.0/	Network Centre for Regenerative Medicine and Cell Therapy of Castilla y León, Carlos III Health Institute, Centre for Biomedical Research in the Fragility and Healthy Ageing Network.	Lancet Publishing Group	Anonymized patient data
53	1262	10.1016/j.eclinm.2020.100539	Supplementary Materials	https://doi.org/10.1016/j.eclinm.2020.100539	docx	Attribution-NonCommercial-NoDerivs 2.0 Generic (CC BY-NC-ND 2.0)	NO	Lancet Publishing Group	Anonymized patient data
55	123	10.1016/j.eclinm.2020.100449	Supplementary Materials	https://doi.org/10.1016/j.eclinm.2020.100449	docx	Attribution-NonCommercial-NoDerivatives 4.0 International (CC BY-NC-ND 4.0)	University Hospital of Torrejon, Department of Intensive Care Medicine, General Hospital San Jorge.	Lancet Publishing Group	Anonymized patient data
39	7	10.1056/NEJMoa2020283	Supplementary Materials	https://doi.org/10.1056/NEJMoa2020283	xls	Copyright © 2020, Massachusetts Medical Society	Ministry of Science and Innovation	Massachussetts Medical Society	Sample data
33	814	10.36141/svdld.v37i4.10726	Supplementary Materials	https://doi.org/10.36141/svdld.v37i4.10726	pdf	Copyright : © 2020 SARCOIDOSIS VASCULITIS AND DIFFUSE LUNG DISEASES	NO	Mattioli 1885	Survey data
34	901	10.3390/v12111277	Supplementary Materials	https://doi.org/10.3390/v12111277	pdf	http://creativecommons.org/licenses/by/4.0/	NO	MDPI AG	Anonymized patient data
35	904	10.3390/genes11101158	Supplementary Materials	https://doi.org/10.3390/genes11101158	xls	Attribution 4.0 International (CC BY 4.0)	Carlos III Health Institute	MDPI AG	Gene variant
37	959	10.3390/vaccines8030444	Supplementary Materials	https://doi.org/10.3390/vaccines8030444	pdf	Attribution 4.0 International (CC BY 4.0)	Carlos III Health Institute	MDPI AG	Vaccine sequence
45	250	10.3390/ijerph17145171	Supplementary Materials	https://doi.org/10.3390/ijerph17145171	xls	Attribution 4.0 International (CC BY 4.0)	Government of Aragon, Carlos III Health Institute.	MDPI AG	Anonymized patient data
52	1202	10.3390/ijerph17238826	Supplementary Materials	https://doi.org/10.3390/ijerph17238826	xls	https://creativecommons.org/licenses/by/4.0/	NO	MDPI AG	Sample data
62	619	10.3390/medicina56090474	Supplementary Materials	https://doi.org/10.3390/medicina56090474	pdf	Attribution 4.0 International (CC BY 4.0)	NO	MDPI AG	Review datasets
29	651	10.1093/ehjcr/ytaa157	Supplementary Materials	https://doi.org/10.1093/ehjcr/ytaa157	avi	Copyright © 2020, Oxford University Press	NO	Oxford University Press	Sample image
68	569	10.1093/infdis/jiaa485	Supplementary Materials	https://doi.org/10.1093/infdis/jiaa485	png	Copyright © The Author(s) 2020. Published by Oxford University Press for the Infectious	NO	Oxford University Press	Sample image
59	270	10.1007/s00431-020-03706-4	Supplementary Materials	https://doi.org/10.1007/s00431-020-03706-4	wmv	Copyright © Springer-Verlag GmbH Alemania, parte de Springer Nature 2020	NO	Springer Nature	Ultrasound videos
69	639	10.1007/s10096-020-04010-7	Supplementary Materials	https://doi.org/10.1007/s10096-020-04010-7	pdf	Copyright © 2020, Springer-Verlag GmbH Germany, part of Springer Nature	NO	Springer Nature	Anonymized patient data
70	389	10.1007/s00247-020-04726-w	Supplementary Materials	https://doi.org/10.1007/s00247-020-04726-w	docx	http://creativecommons.org/licenses/by/4.0/.	NO	Springer Nature	Review datasets
57	445	10.1016/j.ajem.2020.05.079	Supplementary Materials	https://doi.org/10.1016/j.ajem.2020.05.079	flv	Copyright © 2020 Publicado por Elsevier Inc.	NO	W.B. Saunders	Ultrasound videos
61	617	10.1016/j.amjoto.2020.102576	Supplementary Materials	https://doi.org/10.1016/j.amjoto.2020.102576	flv	Copyright © 2020 Elsevier Inc. All rights reserved.	NO	W.B. Saunders	Sample video
36	944	10.1634/theoncologist.2020-0516	Supplementary Materials	https://doi.org/10.1634/theoncologist.2020-0516	pdf	http://creativecommons.org/licenses/by-nc-nd/4.0/	NO	Wiley-Blackwell	Survey data

## Sheet: Previous request
Nº	ID	DOI	Request	Data availability statement	Link	Title	Source title	Cited by
58	23	10.1016/S1470-2045(20)30314-4	Simple request	YES. Data Sharing: Due to privacy laws, the data of individual participants will not be made available to others. The data dictionary of the case report form will be made available to the corresponding author upon request. The study protocol and the table of elements of the case report form are included in the appendix (pp. 2, 14-20). VUMC and INT have a DTA suitable for the exchange of anonymise…	https://www.scopus.com/inward/record.uri?eid=2-s2.0-85086922456&doi=10.1016%2fS1470-2045%2820%2930314-4&partnerID=40&md5=77d967f4099a6347ae0b19d1be9ab4c4	COVID-19 in patients with thoracic malignancies (TERAVOLT): first results of an international, registry-based, cohort study	The Lancet Oncology	204
57	75	10.1007/s11239-020-02162-z	Simple request	YES. Associated data: Data queries should be addressed to HM Hospitales.	https://www.scopus.com/inward/record.uri?eid=2-s2.0-85085659833&doi=10.1007%2fs11239-020-02162-z&partnerID=40&md5=af4c70e9e0151bb7c2f868831a70796f	The association between treatment with heparin and survival in patients with Covid-19	Journal of Thrombosis and Thrombolysis	65
5	57	10.1111/ajt.16185	Simple request	YES. Associated data: Data supporting the findings of this study are available from the corresponding author upon reasonable request.	https://www.scopus.com/inward/record.uri?eid=2-s2.0-85088948009&doi=10.1111%2fajt.16185&partnerID=40&md5=0f045f85206d67f14576c535578dda48	COVID-19 and kidney transplantation: Results from the TANGO International Transplant Consortium	American Journal of Transplantation	80
4	52	10.1016/j.accpm.2020.04.001	Simple request	YES. Associated data: Supplementary materials. Data Availability: Data sets generated and/or analysed during the current study are not publicly available due to privacy (patient data), but are available from the corresponding author upon reasonable request.	https://www.scopus.com/inward/record.uri?eid=2-s2.0-85084123924&doi=10.1016%2fj.accpm.2020.04.001&partnerID=40&md5=f33cedca1dabfc2702a8a1433236dffa	SARS-CoV-2 in Spanish Intensive Care Units: Early experience with 15-day survival in Vitoria	Anaesthesia Critical Care and Pain Medicine	91
30	441	10.1016/j.psychres.2020.113252	Simple request	YES. Research data for this article: Data not available / Data will be available on request. Also supplementary material	https://www.scopus.com/inward/record.uri?eid=2-s2.0-85087215129&doi=10.1016%2fj.psychres.2020.113252&partnerID=40&md5=b2673e8525e4b5781e24f1481a83b6c0	The response of the mental health network of the Salamanca area to the COVID-19 pandemic: The role of the telemedicine.	Psychiatry Research	12
42	716	10.1186/s13063-020-04616-4	Simple request	YES. Data Availability Statement: The NDSMB will be the custodian of the final trial data and investigators agree not to use any part or all of it for any purpose without prior written permission from the NDSMB. Subject to written approval from the NDSMB, any part or all of the protocol, site-specific data, or the entire dataset may be made publicly available for academic use only.	https://www.scopus.com/inward/record.uri?eid=2-s2.0-85089261990&doi=10.1186%2fs13063-020-04616-4&partnerID=40&md5=ecd85942ac5c582ac05f9785d5559949		Trials	4
7	68	10.1093/ehjqcco/qcaa046	Simple request	YES. Data availability statement: The data underlying this article will be shared upon reasonable request to the corresponding author.	https://www.scopus.com/inward/record.uri?eid=2-s2.0-85087436229&doi=10.1093%2fehjqcco%2fqcaa046&partnerID=40&md5=0f6f62bb3898691b9e5441b5d26d3389	Admission of patients with STEMI since the outbreak of the COVID-19 pandemic: A survey by the european society of cardiology	European Heart Journal - Quality of Care and Clinical Outcomes	71
44	774	10.1186/s13287-020-01950-x	Simple request	YES. Data availability statement: Contact the corresponding author to request that the datasets used and analysed in this study be made available from the corresponding author upon reasonable request.	https://www.scopus.com/inward/record.uri?eid=2-s2.0-85093917368&doi=10.1186%2fs13287-020-01950-x&partnerID=40&md5=6f811b5d6bb2a0003efa3a7cbfd8b995	Identification of AAV serotypes for lung gene therapy in human embryonic stem cell-derived lung organoids	Stem Cell Research and Therapy	4
37	596	10.1186/s13063-020-04494-w	Simple request	YES. Data availability statement: Data sets analysed during the current study are available from the corresponding author upon reasonable request. Data will be available after the main publication of the data; for other circumstances, the corresponding author should be consulted. All data necessary to support the protocol can be provided on request.	https://www.scopus.com/inward/record.uri?eid=2-s2.0-85087420789&doi=10.1186%2fs13063-020-04494-w&partnerID=40&md5=b17d53505457b45202673b1b6c2c8a8c	Therapeutic pulmonary telerehabilitation protocol for patients affected by COVID-19, confined to their homes: Study protocol for a randomized controlled trial	Trials	7
51	1007	10.1186/s12905-020-01151-x	Simple request	YES. Data availability statement: Data sets during and/or analysed during the current study are available from the corresponding author upon reasonable request.	https://www.scopus.com/inward/record.uri?eid=2-s2.0-85098181986&doi=10.1186%2fs12905-020-01151-x&partnerID=40&md5=f29c18c1ccbd7a2a8b6ac1b49436d14f	Beliefs, knowledge and the impact of COVID19 on menopause therapies in Spanish women: COMEM-treatment study	BMC Women's Health	1
15	202	10.1186/s13054-020-03398-0	Simple request	YES. Data availability statement: Data sets generated and/or analysed during the current study are not publicly available as they are still under development for publication by the authors, but are available from the corresponding author upon reasonable request.	https://www.scopus.com/inward/record.uri?eid=2-s2.0-85098475738&doi=10.1186%2fs13054-020-03398-0&partnerID=40&md5=b366ffcb89b37c4407b0ad80ca0968ba	Viral RNA load in plasma is associated with critical illness and a dysregulated host response in COVID-19	Critical Care	29
40	690	10.1016/j.diagmicrobio.2020.115167	Simple request	YES. Data availability statement: The datasets generated and analysed during this work are available from the corresponding author upon reasonable request.	https://www.scopus.com/inward/record.uri?eid=2-s2.0-85090043845&doi=10.1016%2fj.diagmicrobio.2020.115167&partnerID=40&md5=4b392a8bd56968298c1b5625ce194876	Two serological approaches for detection of antibodies to SARS-CoV-2 in different scenarios: a screening tool and a point-of-care test	Diagnostic Microbiology and Infectious Disease	5
24	305	10.1186/s13054-020-03332-4	Simple request	YES. Data availability statement: The data sets used during the current study are available from the corresponding author upon reasonable request.	https://www.scopus.com/inward/record.uri?eid=2-s2.0-85096949317&doi=10.1186%2fs13054-020-03332-4&partnerID=40&md5=ff2a2d896153e6ea96d379282b26d88e	Severe manifestations of SARS-CoV-2 in children and adolescents: from COVID-19 pneumonia to multisystem inflammatory syndrome: a multicentre study in pediatric intensive care units in Spain	Critical care (London, England)	19
14	197	10.1186/s10194-020-01165-8	Simple request	YES. Data availability statement: The data sets used and/or analysed during the current study are available from the corresponding author upon reasonable request.	https://www.scopus.com/inward/record.uri?eid=2-s2.0-85088851421&doi=10.1186%2fs10194-020-01165-8&partnerID=40&md5=c9d6b55711fe8879874c38d492116aae	Factors associated with the presence of headache in hospitalized COVID-19 patients and impact on prognosis: A retrospective cohort study	Journal of Headache and Pain	31
12	144	10.1186/s13054-020-03314-6	Simple request	YES. Data availability statement: Data sets used and/or analysed during the current study are available from the corresponding author upon reasonable request.	https://www.scopus.com/inward/record.uri?eid=2-s2.0-85092418424&doi=10.1186%2fs13054-020-03314-6&partnerID=40&md5=5418ca2aa09b239161e68d8960ee080d	Awake prone positioning does not reduce the risk of intubation in COVID-19 treated with high-flow nasal oxygen therapy: A multicenter, adjusted cohort study	Critical Care	38
18	232	10.1007/s00296-020-04676-4	Simple request	YES. Data availability statement: Data sets used and/or analysed during the current study are available from the corresponding author upon reasonable request.	https://www.scopus.com/inward/record.uri?eid=2-s2.0-85089376691&doi=10.1007%2fs00296-020-04676-4&partnerID=40&md5=c4e56ddbdfa32b0755e9ea813acf7f01	Coronavirus disease 2019 (COVID-19) in autoimmune and inflammatory conditions: clinical characteristics of poor outcomes	Rheumatology International	25
38	609	10.1186/s12954-020-00432-w	Simple request	YES. Data availability statement: Data sets used and/or analysed during the current study are available from the corresponding author upon reasonable request.	https://www.scopus.com/inward/record.uri?eid=2-s2.0-85094912720&doi=10.1186%2fs12954-020-00432-w&partnerID=40&md5=e7027999c77f730424538b79e2b61581	The impact of the COVID-19 pandemic on harm reduction services in Spain	Harm Reduction Journal	7
56	1207	10.1186/s12913-020-05891-2	Simple request	YES. Data availability statement: Data sets used and/or analysed during the current study are available from the corresponding author upon reasonable request.	https://www.scopus.com/inward/record.uri?eid=2-s2.0-85095841030&doi=10.1186%2fs12913-020-05891-2&partnerID=40&md5=f6d12ded175acfaeade346ba41e4c42c	Integrated 3D printing solution to mitigate shortages of airway consumables and personal protective equipment during the COVID-19 pandemic	BMC Health Services Research
28	419	10.1111/jch.13948	Simple request	YES. Data availability statement: Data sets used and analysed during the current study will be available from the corresponding author upon reasonable request.	https://www.scopus.com/inward/record.uri?eid=2-s2.0-85088393830&doi=10.1111%2fjch.13948&partnerID=40&md5=0725d54f62571b114635b1a6720a2da3	Use of distinct anti-hypertensive drugs and risk for COVID-19 among hypertensive people: A population-based cohort study in Southern Catalonia, Spain	Journal of Clinical Hypertension	13
49	921	10.1186/s12884-020-03275-2	Simple request	YES. Data availability statement: Data are available upon request due to privacy or other restrictions. Data supporting the findings of this study are available upon request from the corresponding author SMC. Data are not publicly available because they contain information that could compromise the privacy/consent of the research participant.	https://www.scopus.com/inward/record.uri?eid=2-s2.0-85092382604&doi=10.1186%2fs12884-020-03275-2&partnerID=40&md5=8c308baa3f303328a4a650d123073596	SARS-COV-2 infection during pregnancy, a risk factor for eclampsia or neurological manifestations of COVID-19? Case report	BMC Pregnancy and Childbirth	2
11	135	10.1136/annrheumdis-2020-217984	Simple request	YES. Data availability statement: Data are available on reasonable request.	https://www.scopus.com/inward/record.uri?eid=2-s2.0-85089558527&doi=10.1136%2fannrheumdis-2020-217984&partnerID=40&md5=c81dd09f5f5517cf845ad04bd057ec2f	Risk factors for hospital admissions related to COVID-19 in patients with autoimmune inflammatory rheumatic diseases	Annals of the Rheumatic Diseases	40
39	650	10.1136/bmjopen-2020-042555	Simple request	YES. Data availability statement: Data are available on reasonable request.	https://www.scopus.com/inward/record.uri?eid=2-s2.0-85095801577&doi=10.1136%2fbmjopen-2020-042555&partnerID=40&md5=00a192f938604c8f1275903aa8f4fa8a	Acute stress of the healthcare workforce during the COVID-19 pandemic evolution: A cross-sectional study in Spain	BMJ Open	6
59	364	10.1136/neurintsurg-2020-016349	Simple request	YES. Data availability statement: Data are available on reasonable request. Patient data are not included.	https://www.scopus.com/inward/record.uri?eid=2-s2.0-85088178921&doi=10.1136%2fneurintsurg-2020-016349&partnerID=40&md5=5b36f9625cf5f0da949cc0e492eaab5b		Journal of NeuroInterventional Surgery	15
31	463	10.1136/esmoopen-2020-000853	Simple request	YES. Data availability statement: Data are available on reasonable request. Also supplementary materials.	https://www.scopus.com/inward/record.uri?eid=2-s2.0-85089988945&doi=10.1136%2fesmoopen-2020-000853&partnerID=40&md5=f3156b6a86cc61e3eb4113e877a0a25c	Oncological care organisation during COVID-19 outbreak	ESMO Open	11
8	106	10.1136/gutjnl-2020-321923	Simple request	YES. Data availability statement: Data are available on reasonable request. All data relevant to the study are included in the article or uploaded as supplementary information.	https://www.scopus.com/inward/record.uri?eid=2-s2.0-85087570244&doi=10.1136%2fgutjnl-2020-321923&partnerID=40&md5=ac9fefad37c939fc99238a51a5a844db	COVID-19 in an international European liver transplant recipient cohort	Gut	48
27	377	10.1016/j.mhpa.2020.100361	Simple request	YES. Data availability statement: Data are available for research. Any further queries can be addressed to the authors.	https://www.scopus.com/inward/record.uri?eid=2-s2.0-85092149727&doi=10.1016%2fj.mhpa.2020.100361&partnerID=40&md5=bdd4e624da83a96574edac3a08d08864	Resilience and physical activity in people under home isolation due to COVID-19: A preliminary evaluation	Mental Health and Physical Activity	14
16	204	10.1111/ajt.16096	Simple request	YES. Data availability statement: Data supporting the findings of this study are available upon request from the corresponding author. Data are not publicly available due to ethical or privacy restrictions.	https://www.scopus.com/inward/record.uri?eid=2-s2.0-85087556778&doi=10.1111%2fajt.16096&partnerID=40&md5=9fbfc381120780165c24b4344694cb26	COVID-19 in elderly kidney transplant recipients	American Journal of Transplantation	29
21	249	10.1111/ajt.16192	Simple request	YES. Data availability statement: Data supporting the findings of this study are available upon request from the corresponding author. Data are not publicly available due to ethical or privacy restrictions.	https://www.scopus.com/inward/record.uri?eid=2-s2.0-85089009467&doi=10.1111%2fajt.16192&partnerID=40&md5=407dfb45fd8bc4401350d42193ed44a4	Use of tocilizumab in kidney transplant recipients with COVID-19	American Journal of Transplantation	24
25	337	10.1016/j.jns.2020.117163	Simple request	YES. Data availability statement: Data supporting the findings of this study are available upon request from the corresponding author. Data are not publicly available due to ethical or privacy restrictions.	https://www.scopus.com/inward/record.uri?eid=2-s2.0-85092091305&doi=10.1016%2fj.jns.2020.117163&partnerID=40&md5=b1b22125f2eb2b536dcde2cdfdc2765d	Anosmia is associated with lower in-hospital mortality in COVID-19	Journal of the Neurological Sciences	17
35	574	10.1111/ctr.14072	Simple request	YES. Data availability statement: Data supporting the findings of this study are available upon request from the corresponding author. Data are not publicly available due to ethical or privacy restrictions.	https://www.scopus.com/inward/record.uri?eid=2-s2.0-85091493131&doi=10.1111%2fctr.14072&partnerID=40&md5=7ae7555321c1a45f64a43643779f6788	Tocilizumab use in Kidney Transplant Patients with COVID-19	Clinical Transplantation	8
9	108	10.1111/ene.14339	Simple request	YES. Data availability statement: Data supporting the findings of this study are available from the corresponding author upon reasonable request.	https://www.scopus.com/inward/record.uri?eid=2-s2.0-85086230490&doi=10.1111%2fene.14339&partnerID=40&md5=2168b44008389ef99d0fb0df764b78fb	Neuropsychiatric symptoms and quality of life in Spanish patients with Alzheimer’s disease during the COVID-19 lockdown	European Journal of Neurology	48
19	233	10.1002/erv.2772	Simple request	YES. Data availability statement: Data supporting the findings of this study are available from the corresponding author upon reasonable request.	https://www.scopus.com/inward/record.uri?eid=2-s2.0-85088956027&doi=10.1002%2ferv.2772&partnerID=40&md5=1eba32f39ec18625934d8cdda56dc7dd	Comparing eating behaviours, and symptoms of depression and anxiety between Spain and Greece during the COVID-19 outbreak: Cross-sectional analysis of two different confinement strategies	European Eating Disorders Review	25
34	536	10.3389/fmed.2020.00557	Simple request	YES. Data availability statement: Data supporting the findings of this study are available from the corresponding author upon reasonable request.	https://www.scopus.com/inward/record.uri?eid=2-s2.0-85091352087&doi=10.3389%2ffmed.2020.00557&partnerID=40&md5=22a5906ceb4641addc5de51c3a296365	Pulmonary Thrombosis or Embolism in a Large Cohort of Hospitalized Patients With Covid-19	Frontiers in Medicine	8
53	1031	10.1111/dth.14332	Simple request	YES. Data availability statement: Data supporting the findings of this study are available from the corresponding author upon reasonable request.	https://www.scopus.com/inward/record.uri?eid=2-s2.0-85092088987&doi=10.1111%2fdth.14332&partnerID=40&md5=c3c0f293f4507e82937615e47970c314	No SARS-CoV-2 antibody response in 25 patients with pseudo-chilblains	Dermatologic Therapy	1
55	1157	10.1192/bjo.2020.163	Simple request	YES. Data availability statement: Data supporting the findings of this study are available from the corresponding author, DB-F., upon reasonable request.	https://www.scopus.com/inward/record.uri?eid=2-s2.0-85107522232&doi=10.1192%2fbjo.2020.163&partnerID=40&md5=73b7ce740fac66341f997eb1896cc512	The paradoxical effect of COVID-19 outbreak on loneliness	BJPsych Open
47	832	10.1007/s00238-020-01686-0	Simple request	YES. Data availability statement: Data supporting the findings of this study are available from the corresponding author upon reasonable request, but will not identify the specific departments from which they were generated.	https://www.scopus.com/inward/record.uri?eid=2-s2.0-85085350999&doi=10.1007%2fs00238-020-01686-0&partnerID=40&md5=ce8e98b589f460e6230be6c48fb17156	Current impact of Covid-19 pandemic on Spanish plastic surgery departments: a multi-center report	European Journal of Plastic Surgery	3
46	816	10.1186/s13063-020-04633-3	Simple request	YES. Data availability statement: Principal investigators and corresponding authors will have access to the final trial data set. Corresponding authors will evaluate any requests for data sharing and consult with the steering committee after publication of the main results. Requests can be sent to mariabelen.ruiz@salud.madrid.org.	https://www.scopus.com/inward/record.uri?eid=2-s2.0-85091129706&doi=10.1186%2fs13063-020-04633-3&partnerID=40&md5=484e580ce2a03a47e2e1f1acef6a43ea	Sarilumab versus standard of care for the early treatment of COVID-19 pneumonia in hospitalized patients: SARTRE: a structured summary of a study protocol for a randomised controlled trial	Trials	3
52	1027	10.1186/s12933-020-01196-0	Simple request	YES. Declaration of data availability: Upon request to investigators. ClinicalTrials.gov/NCT04412655	https://www.scopus.com/inward/record.uri?eid=2-s2.0-85097797743&doi=10.1186%2fs12933-020-01196-0&partnerID=40&md5=60a5194b772ebd6b478cc971e9965363	Impact of COVID-19 pandemic and diabetes on mechanical reperfusion in patients with STEMI: insights from the ISACS STEMI COVID 19 Registry	Cardiovascular Diabetology	1
23	289	10.3389/fnut.2020.592112	Simple request	YES. Data availability statement: Raw and anonymised data can be obtained upon reasonable request to the corresponding author and after approval by the COVIDiet project coordinator. Requests for access to the datasets should be addressed to Davide Giacalone, dg@iti.sdu.dk	https://www.scopus.com/inward/record.uri?eid=2-s2.0-85098048576&doi=10.3389%2ffnut.2020.592112&partnerID=40&md5=0b3107fe948d2bf8f46b819f9fa72a3c	Reported Changes in Dietary Habits During the COVID-19 Lockdown in the Danish Population: The Danish COVIDiet Study	Frontiers in Nutrition	20
54	1139	10.1186/s13089-020-00201-7	Simple request	YES. Data availability statement: All data used during this study are available by email upon request from the editorial board.	https://www.scopus.com/inward/record.uri?eid=2-s2.0-85098110892&doi=10.1186%2fs13089-020-00201-7&partnerID=40&md5=83523ad8d022030f08db8c0d4e594bf0	Venous Doppler ultrasound in critically Ill COVID-19 patients: game changer in anticoagulation therapy	Ultrasound Journal
45	807	10.1155/2020/4932572	Simple request	YES. Data availability statement: All data used to support the findings of this study can be made available from the corresponding author upon request.	https://www.scopus.com/inward/record.uri?eid=2-s2.0-85093974213&doi=10.1155%2f2020%2f4932572&partnerID=40&md5=12442ba9332f7494926a4a9260f3b50a	Investigating Potential Inhibitory Effect of Uncaria tomentosa (Cat's Claw) against the Main Protease 3CLproof SARS-CoV-2 by Molecular Modeling	Evidence-based Complementary and Alternative Medicine	4
22	271	10.1016/j.eclinm.2020.100591	Simple request	YES. Data sharing statement: The dataset used for the present analyses, although partially anonymised, contains detailed and therefore possibly identifiable patient data, so that a publication of the database is not possible. However, upon reasonable and personal request to the authors, and as additional notification to the Ethics Committee and amendment of the study protocol, anonymised data wou…	https://www.scopus.com/inward/record.uri?eid=2-s2.0-85096707496&doi=10.1016%2fj.eclinm.2020.100591&partnerID=40&md5=5ca2a5d37a7286f0ed575c146c947034		EClinicalMedicine	22
29	422	10.1186/s12875-020-01278-8	Simple request	YES. Availability of data and materials: Data sets used and/or analysed during the current study are available from the corresponding author upon reasonable request.	https://www.scopus.com/inward/record.uri?eid=2-s2.0-85092443892&doi=10.1186%2fs12875-020-01278-8&partnerID=40&md5=c3dfc0ed269e6a51291d99a1c0898646	Primary care in the time of COVID-19: Monitoring the effect of the pandemic and the lockdown measures on 34 quality of care indicators calculated for 288 primary care practices covering about 6 million people in Catalonia	BMC Family Practice	12
41	701	10.1186/s13017-020-00341-0	Simple request	YES. Availability of data and materials: Data sets used and/or analysed during the current study are available from the corresponding author upon reasonable request.	https://www.scopus.com/inward/record.uri?eid=2-s2.0-85097917059&doi=10.1186%2fs13017-020-00341-0&partnerID=40&md5=2955860d2945325764202985b2eb4171	Impact of the SARS-CoV-2 pandemic on emergency surgery services—a multi-national survey among WSES members	World Journal of Emergency Surgery	5
50	985	10.1186/s13601-020-00352-9	Simple request	YES. Availability of data and materials: The datasets used and/or analysed during the current study are available from the corresponding author upon reasonable request. Supplementary information on Figshare	https://www.scopus.com/inward/record.uri?eid=2-s2.0-85094917631&doi=10.1186%2fs13601-020-00352-9&partnerID=40&md5=8946029c9d65dafff880642da8c10c32	Anomalous asthma and chronic obstructive pulmonary disease Google Trends patterns during the COVID-19 pandemic	Clinical and Translational Allergy	2
43	731	10.1186/s12879-020-05446-0	Simple request	YES. Availability of data and materials: The datasets used and/or analysed during the current study are available from the corresponding author upon reasonable request. All data and materials were obtained working at the expense of Servizo Galego de Saúde, Consellería de Sanidade de la Xunta de Galicia (institutions belonging to our National Public Health System) and are under their regulations. …	https://www.scopus.com/inward/record.uri?eid=2-s2.0-85092558518&doi=10.1186%2fs12879-020-05446-0&partnerID=40&md5=81739a75573d3d99e56ed329f0648788	Pooling for SARS-CoV-2 control in care institutions	BMC Infectious Diseases	4
48	841	10.1186/s13063-020-04621-7	Simple request	YES. Availability of data and materials: Data will be made available from the author on reasonable request (jose.munoz@isglobal.org). Supplementary information.	https://www.scopus.com/inward/record.uri?eid=2-s2.0-85088852808&doi=10.1186%2fs13063-020-04621-7&partnerID=40&md5=665e4d1ca2a02733f4562e9cd6b344de	Pre-exposure prophylaxis with hydroxychloroquine for high-risk healthcare workers during the COVID-19 pandemic: A structured summary of a study protocol for a multicentre, double-blind randomized controlled trial	Trials	3
36	583	10.1186/s13063-020-04448-2	Simple request	YES. Availability of data and materials: All three investigators will have access to the final trial data set. There are no contractual agreements limiting such access for the investigators and they will be available upon request. Also supplementary information	https://www.scopus.com/inward/record.uri?eid=2-s2.0-85086356691&doi=10.1186%2fs13063-020-04448-2&partnerID=40&md5=6b12f5dc60c9a90bf43bbc4eefcbc000	Treatment with hydroxychloroquine vs hydroxychloroquine + nitazoxanide in covid-19 patients with risk factors for poor prognosis: a structured summary of a study protocol for a randomised controlled trial	Trials	7
33	477	10.1186/s13054-020-03194-w	Simple request	YES. Availability of data and materials: Fully available on request.	https://www.scopus.com/inward/record.uri?eid=2-s2.0-85089170472&doi=10.1186%2fs13054-020-03194-w&partnerID=40&md5=ef5170a436122c51e9a3fd75a589a599	International variation in the management of severe COVID-19 patients	Critical Care	10
32	475	10.1007/s11739-020-02505-x	Simple request	YES. Data availability: Requests for data should be directed to HM Hospitales at: data_science@hmhospitales.com or coviddatasavelives@hmhospitales.com. The corresponding author would also make the datasets used in this study available for verification once permission is granted from HM Hospitals. Stata files used in this study are available from the corresponding author.	https://www.scopus.com/inward/record.uri?eid=2-s2.0-85091801277&doi=10.1007%2fs11739-020-02505-x&partnerID=40&md5=3f2449fc698d7c9eab767235f5311f40	The association of treatment with hydroxychloroquine and hospital mortality in COVID-19 patients	Internal and Emergency Medicine	10
20	243	10.1186/s13045-020-00970-7	Simple request	YES. Data availability: Data sets used and/or analysed during the current study are available from the corresponding author upon reasonable request.	https://www.scopus.com/inward/record.uri?eid=2-s2.0-85092545427&doi=10.1186%2fs13045-020-00970-7&partnerID=40&md5=c63a8e9d072b0887c67ed6a4f8cdf1ff	Impact of hematologic malignancy and type of cancer therapy on COVID-19 severity and mortality: Lessons from a large population-based registry study	Journal of Hematology and Oncology	24
6	58	10.1007/s00134-020-06192-2	Simple request	YES. Data availability: On request to the corresponding author.	https://www.scopus.com/inward/record.uri?eid=2-s2.0-85089861956&doi=10.1007%2fs00134-020-06192-2&partnerID=40&md5=adbae352cd4df54b247f88342da2c969	Clinical features, ventilatory management, and outcome of ARDS caused by COVID-19 are similar to other causes of ARDS	Intensive Care Medicine	80
26	363	10.1111/ajt.16246	Simple request	YES. Open Research. Data availability statement. Data supporting the findings of this study are available from the corresponding author upon reasonable request.	https://www.scopus.com/inward/record.uri?eid=2-s2.0-85091291055&doi=10.1111%2fajt.16246&partnerID=40&md5=8fcfe63f586646391e53bda8aab0ddd7	Clinical characteristics and risk factors for severe COVID-19 in hospitalized kidney transplant recipients: A multicentric cohort study	American Journal of Transplantation	15
2	27	10.1111/ene.14273	Simple request	YES. Open Research: Data supporting the findings of this study are available from the corresponding author upon reasonable request.	https://www.scopus.com/inward/record.uri?eid=2-s2.0-85084617473&doi=10.1111%2fene.14273&partnerID=40&md5=864695b6fdc7c2b061604c0d8d3bf586	Acute-onset smell and taste disorders in the context of COVID-19: a pilot multicentre polymerase chain reaction based case–control study	European Journal of Neurology	189
10	129	10.1111/ene.14407	Simple request	YES. Open Research: Data supporting the findings of this study are available from the corresponding author upon reasonable request.	https://www.scopus.com/inward/record.uri?eid=2-s2.0-85088380517&doi=10.1111%2fene.14407&partnerID=40&md5=5815c8315e616e368048746aec8634be	The international European Academy of Neurology survey on neurological symptoms in patients with COVID-19 infection	European Journal of Neurology	41
17	215	10.1111/ane.13335	Simple request	YES. Open Research: After publication, anonymised data supporting the findings of this study are available from the corresponding author upon reasonable request from any qualified researcher.	https://www.scopus.com/inward/record.uri?eid=2-s2.0-85090241377&doi=10.1111%2fane.13335&partnerID=40&md5=d0bb9f888806abfce114afb01a1b5c02	Epilepsy in time of COVID-19: A survey-based study	Acta Neurologica Scandinavica	28
3	30	10.1111/ajt.15874	Simple request	YES. Open Research: Data supporting the findings of this study are available upon request from the corresponding author. Data are not publicly available due to ethical or privacy restrictions.	https://www.scopus.com/inward/record.uri?eid=2-s2.0-85083045464&doi=10.1111%2fajt.15874&partnerID=40&md5=f625cff94ed4d826eeac6aab61132b45	Case report of COVID-19 in a kidney transplant recipient: Does immunosuppression alter the clinical presentation?	American Journal of Transplantation	157
13	174	10.1111/ajt.15983	Simple request	YES. Open Research: Data supporting the findings of this study are available upon request from the corresponding author. Data are not publicly available due to ethical or privacy restrictions.	https://www.scopus.com/inward/record.uri?eid=2-s2.0-85084493805&doi=10.1111%2fajt.15983&partnerID=40&md5=4d32296ef1991252ccc83388fdda203d	COVID-19 in Spain: Transplantation in the midst of the pandemic	American Journal of Transplantation	33
1	20	10.1111/ajt.15929	Simple request	YES. Open Research: Data supporting the findings of this study are available from the corresponding author upon reasonable request.	https://www.scopus.com/inward/record.uri?eid=2-s2.0-85083865822&doi=10.1111%2fajt.15929&partnerID=40&md5=a9f496e6c31a1a4f84b5724593747628	COVID-19 in solid organ transplant recipients: A single-center case series from Spain	American Journal of Transplantation	211
64	25	10.1016/S0140-6736(20)31030-8	Request + proposal	YES. Data Sharing: After publication, study data will be made available upon reasonable request to the corresponding author. A proposal with a detailed description of the study objectives and a statistical analysis plan will be required to evaluate requests. Additional materials may also be required during the evaluation process. Data from de-identified participants will be provided after approva…	https://www.scopus.com/inward/record.uri?eid=2-s2.0-85085205357&doi=10.1016%2fS0140-6736%2820%2931030-8&partnerID=40&md5=cc94a7b3cb36b8d1ba906660a0fb4764	Use of renin–angiotensin–aldosterone system inhibitors and risk of COVID-19 requiring admission to hospital: a case-population study	The Lancet	202
65	16	10.1001/jama.2020.16349	Request + proposal	YES. Data requests should be sent to datarequest@gilead.com. When available: start date: 09-01-2021. Qualified external researchers. The application proposal must include a statistician.	https://www.scopus.com/inward/record.uri?eid=2-s2.0-85090315003&doi=10.1001%2fjama.2020.16349&partnerID=40&md5=8a95f3af4466fa58762c718a0ef8acac	Effect of Remdesivir vs Standard Care on Clinical Status at 11 Days in Patients with Moderate COVID-19: A Randomized Clinical Trial	JAMA - Journal of the American Medical Association	292
66	10	10.1016/S0140-6736(20)31187-9	Request + proposal	YES. Anonymised aggregated patient data with site identifiers removed and the patient's geographic region of residence masked at a level no lower than U.S. Census Divisions shall be made publicly available for any purpose beginning 6 months and ending a minimum of 36 months after publication of this Article through the CCC19 website. Individual patient data anonymised with site identifiers remove…	https://www.scopus.com/inward/record.uri?eid=2-s2.0-85086406292&doi=10.1016%2fS0140-6736%2820%2931187-9&partnerID=40&md5=37c7b89176e83ba4ee32bc86e10e7dd5	Clinical impact of COVID-19 on patients with cancer (CCC19): a cohort study	The Lancet	487
60	4	10.1016/S0140-6736(20)31182-X	Request + agreement	YES. Requests for data exchange will be considered by the management group upon written request to the corresponding author. Data from unidentified participants or other pre-specified data will be made available subject to a written proposal and a signed data exchange agreement.	https://www.scopus.com/inward/record.uri?eid=2-s2.0-85087533576&doi=10.1016%2fS0140-6736%2820%2931182-X&partnerID=40&md5=860f5947266367a4d4b732c9b88a474b	Mortality and pulmonary complications in patients undergoing surgery with perioperative sars-cov-2 infection: An international cohort study	The Lancet	535
61	37	10.1001/jamanetworkopen.2020.13136	Request + agreement	YES. Researchers whose proposal for use of the data has been approved. With the support of the researcher, following approval of a proposal with a signed data access agreement. spdeftereos@gmail.com. Types of data: De-identified participant data.	https://www.scopus.com/inward/record.uri?eid=2-s2.0-85087033955&doi=10.1001%2fjamanetworkopen.2020.13136&partnerID=40&md5=1e6e7a8de9a9e7df1e1ba9438f4f178f	Effect of Colchicine vs Standard Care on Cardiac and Inflammatory Biomarkers and Clinical Outcomes in Patients Hospitalized with Coronavirus Disease 2019: The GRECCO-19 Randomized Clinical Trial	JAMA Network Open	131
63	12	10.1056/NEJMoa2015301	Embargo	Data requests should be sent to datarequest@gilead.com. 18 months after the end of the trial.	https://www.scopus.com/inward/record.uri?eid=2-s2.0-85094950659&doi=10.1056%2fNEJMoa2015301&partnerID=40&md5=2c599276b8398cb284864ce372e90427	Remdesivir for 5 or 10 days in patients with severe covid-19	New England Journal of Medicine	439
62	618	10.1186/s13063-020-04643-1	Embargo	Anonymised individual raw data will be available from the corresponding author upon reasonable request during the first year after publication of the main manuscript arising from this study. Data availability statement: JV, ASS, PJ, RT and KW will have full access to all data at the end of the study and will assume responsibility for the integrity of the data and the accuracy of the data analysis…	https://www.scopus.com/inward/record.uri?eid=2-s2.0-85089710199&doi=10.1186%2fs13063-020-04643-1&partnerID=40&md5=e8e9ea2c7b36bde9a1dfe571734b6fc1	Efficacy of dexamethasone treatment for patients with the acute respiratory distress syndrome caused by COVID-19: Study protocol for a randomized controlled superiority trial	Trials	7

## Sheet: Permission denied
Nº	ID	DOI	Data availability statement	Link	Title	Source title	Cited by
1	277	10.1016/j.ijsu.2020.07.002	YES. Data declaration: The data from this study have been treated as confidential and are not available.	https://www.scopus.com/inward/record.uri?eid=2-s2.0-85087863375&doi=10.1016%2fj.ijsu.2020.07.002&partnerID=40&md5=4a69bdcf9d1b50ba7be0a3020bf20b07	Acute Care Surgery during the COVID-19 pandemic in Spain: Changes in volume, causes and complications. A multicentre retrospective cohort study	International Journal of Surgery	21
2	63	10.1016/j.psychres.2020.113138	YES. Data not available. The authors do not have permission to share data	https://www.scopus.com/inward/record.uri?eid=2-s2.0-85086461320&doi=10.1016%2fj.psychres.2020.113138&partnerID=40&md5=554c1002c54e6fbc9ee8cde6aa872bb8	Correlates of symptoms of anxiety and depression and mental wellbeing associated with COVID-19: a cross-sectional study of UK-based respondents	Psychiatry Research	76
3	1039	10.1186/s12931-020-01576-w	YES. Google Drive with access denied. https://docs.google.com/spreadsheets/d/1s3TZklwXO0UX_93PbxN7Oij3OmWGhX7j1ZmhJ6IcxME/edit?usp=sharing	https://www.scopus.com/inward/record.uri?eid=2-s2.0-85097024716&doi=10.1186%2fs12931-020-01576-w&partnerID=40&md5=c4e494388540970ad80ed52da6b4b01a	Bronchoscopist's perception of the quality of the single-use bronchoscope (Ambu aScope4™) in selected bronchoscopies: a multicenter study in 21 Spanish pulmonology services	Respiratory Research	1
